# Supplementary material for: Translation and validation of the Chinese version of the MD Anderson symptom inventory for measuring perioperative symptom burden in patients with gynecologic cancer
Source: BMC Womens Health. 2021 Jul 29;21:276. doi: 10.1186/s12905-021-01415-0 (PMC8320042; doi:10.1186/s12905-021-01415-0)
Supplement: Supplementary file 1 — Additional file 1. Original data from 324 patients. [file 12905_2021_1415_MOESM1_ESM.xlsx]

## Sheet: 工作表1
0	age	nationality:1 han,2 minority	Marital status：1 Married；2 Single；3 Divorced；4 Widow	employment：1 employed，2retired，3 others	education：1 Below high school，2 High school，3College and above	Cancer diagnosis：1Ovarian,2Endometrial，3Cervical	stage	Chronic disease：1 no，2yes	Type of surgery:1 MIS 2 Open	Prior treatment：1 No treatment 2 Surgery 3 Chemotherapy 4 Radiotherapy 5 Surgery and chemotherapy 6 Surgery, chemotherapy, radiotherapy	KPS	height(cm)	height(m)	weight(kg)	bmi	presurgery-Pain	Fatigue	Nausea	Sleeping disturbance	Distress	Shortness of breath	Memory	Poor appetite	Drowsiness	Dry mouth	Sadness	Vomiting	Numbness/tingling	Bloating	Abdominal cramping	Constipation	Diarrhea	Dizziness	Grogginess/confusion	Urinary urgency	Inability to urinate/difficulty urinating	Hot flashes	Activity	Mood	Work	Relations	Walking	Enjoyment of life	(EORTC QLQ-C30-1	2	3	4	5	6
1	52	1	1	3	1	3	1	1	1	2	0	154	1.54	51	21.5045	0	1	0	2	2	2	0	0	2	0	1	0	0	0	0	0	0	0	1	0	0	0	0	0	0	0	0	0	1	1	1	2	1	1
2	50	1	1	2	1	2	1	1	1	1	0	155	1.55	70	29.1363	0	0	0	2	1	1	1	0	0	0	0	0	0	1	0	0	0	1	0	0	0	0	0	0	0	0	0	0	2	1	1	2	1	1
3	46	1	1	3	1	3	1	1	1	2	0	150	1.5	45	20	0	0	0	1	0	0	0	1	0	0	0	0	0	0	0	0	0	1	1	0	0	0	0	0	0	0	0	0	1	1	1	2	1	1
4	56	1	1	2	2	2	1	1	1	1	0	150	1.5	50	22.2222	0	0	0	2	0	0	0	0	0	0	2	0	0	0	0	0	0	2	0	0	0	0	0	0	2	0	0	2	1	1	1	2	1	1
5	70	1	1	3	1	1	1	1	1	1	0	144	1.44	48	23.1481	1	1	0	3	2	1	1	1	3	1	2	0	3	4	0	0	0	0	1	0	0	1	1	0	1	0	1	0	2	2	1	2	1	2
6	50	1	1	3	2	3	1	1	1	2	0	166	1.66	72	26.1286	3	2	0	3	2	0	0	0	0	0	0	0	0	1	0	0	0	2	0	0	0	0	0	0	0	0	0	0	1	1	1	1	1	1
7	64	1	1	3	1	2	1	1	1	1	0	153	1.53	60	25.6312	2	2	0	0	0	2	2	0	3	0	0	0	0	2	0	2	0	0	0	0	0	3	0	0	0	0	0	0	1	1	1	1	1	1
8	46	1	1	1	1	2	1	1	1	1	0	158	1.58	68	27.2392	0	2	0	4	1	0	0	0	1	0	0	0	0	1	0	0	0	0	2	1	0	0	0	0	0	0	0	0	1	1	1	2	1	1
9	57	1	1	2	2	3	1	1	2	1	0	163	1.63	67	25.2174	0	2	0	3	2	1	0	0	2	0	1	0	1	0	0	0	0	0	0	0	0	0	0	0	0	0	0	0	1	1	1	1	1	1
10	61	1	1	3	1	3	1	2	2	1	0	146	1.46	54	25.3331	2	4	0	2	1	2	2	0	3	1	1	0	0	3	0	2	0	1	1	0	0	0	0	0	0	0	0	0	2	2	1	2	1	2
11	42	1	1	3	1	3	1	1	1	1	0	160	1.6	58	22.6562	0	4	0	2	1	2	2	1	4	0	0	0	2	1	0	2	0	0	0	0	1	0	0	0	0	0	0	0	1	2	1	2	1	1
12	42	1	1	1	1	3	2	1	1	3	0	160	1.6	60	23.4375	0	3	0	5	1	0	0	0	1	0	0	0	0	1	0	4	0	0	0	0	0	0	0	0	0	0	0	0	1	1	1	2	1	1
13	40	1	3	3	1	3	1	1	2	1	0	160	1.6	47	18.3594	0	0	0	0	0	0	0	0	5	0	0	0	0	0	0	1	0	0	0	0	0	0	0	1	0	0	0	0	1	1	1	1	1	1
14	52	1	1	3	1	1	4	1	2	6	2	157	1.57	67	27.1816	0	4	0	4	4	0	0	1	2	3	4	0	2	0	0	0	0	1	1	2	0	0	0	3	3	0	0	1	1	1	1	2	1	1
15	32	1	1	1	3	3	1	1	1	1	0	160	1.6	55	21.4844	3	6	3	4	4	0	0	8	0	2	3	0	2	0	0	1	0	3	2	0	0	0	0	2	0	0	0	0	2	2	1	1	1	2
16	46	1	1	1	1	1	4	1	2	5	1	150	1.5	62	27.5556	2	6	4	0	2	1	0	3	0	0	4	2	0	7	0	5	0	2	3	4	2	0	0	3	2	0	0	0	2	1	1	2	1	1
17	61	1	1	3	1	2	2	2	2	1	0	158	1.58	47	18.8271	2	3	0	5	3	0	0	3	0	0	2	0	0	3	0	0	0	4	0	0	0	0	0	3	0	0	0	0	1	1	1	1	1	1
18	37	1	1	1	2	3	1	1	1	2	0	150	1.5	60	26.6667	1	0	0	3	2	0	3	0	2	0	4	0	0	0	0	0	0	0	2	0	0	0	0	0	0	0	0	0	1	1	1	1	1	1
19	55	1	1	3	1	2	2	2	1	1	0	155	1.55	55	22.8928	0	3	0	5	2	0	0	0	0	0	0	0	0	2	0	0	0	0	0	0	0	0	0	0	0	0	0	0	1	1	1	1	1	1
20	42	1	1	1	2	3	1	1	1	1	0	157	1.57	64	25.9645	0	3	0	8	4	3	3	0	0	0	4	0	2	0	0	3	0	0	4	0	0	0	0	5	0	0	0	0	3	2	2	2	1	1
21	59	1	1	2	2	1	2	2	2	1	0	160	1.6	60	23.4375	2	6	4	0	2	1	0	3	0	0	4	0	0	6	0	2	0	2	0	4	2	0	0	3	0	0	0	0	2	1	1	2	1	1
22	67	1	1	1	2	3	1	2	2	1	0	155	1.55	53	22.0604	0	5	0	2	1	2	0	1	2	2	1	0	0	0	0	0	0	0	0	0	0	3	0	0	0	0	0	0	2	2	1	2	1	2
23	59	1	1	3	1	1	4	1	2	3	1	160	1.6	47	18.3594	0	3	0	5	2	0	0	0	0	1	3	0	1	3	0	1	0	2	2	3	1	0	0	0	0	0	0	0	2	1	1	2	1	2
24	51	1	1	3	1	1	1	1	2	1	0	165	1.65	58	21.3039	0	0	0	2	0	0	1	1	0	0	1	0	0	2	0	2	0	0	0	0	0	0	0	0	0	0	0	0	2	1	1	1	1	1
25	41	1	1	1	2	3	2	1	2	3	0	165	1.65	77	28.2828	0	0	0	2	2	0	0	2	0	1	2	0	0	0	0	0	0	0	0	0	0	0	0	0	0	0	0	0	1	1	1	1	1	1
26	48	1	1	3	1	3	2	1	2	3	1	160	1.6	69	26.9531	0	3	2	5	0	0	0	2	0	0	0	0	0	0	0	2	0	0	0	0	0	0	0	0	0	0	0	0	2	1	1	2	1	1
27	39	1	1	1	2	1	2	1	2	1	0	153	1.53	55	23.4952	0	0	0	1	4	0	0	0	0	0	4	0	0	0	0	2	0	0	0	0	0	0	0	0	0	0	0	0	1	1	1	1	1	1
28	64	1	1	3	1	3	1	1	2	1	0	156	1.56	40	16.4366	0	0	0	3	1	0	0	0	0	0	0	0	0	0	0	2	0	0	0	0	0	0	0	0	0	0	0	0	2	2	1	2	1	1
29	59	1	1	3	1	1	2	1	2	3	1	152	1.52	64	27.7008	2	6	4	0	0	0	0	5	0	0	2	0	0	5	0	0	0	0	0	2	0	0	0	0	0	0	0	0	1	1	1	1	1	1
30	41	1	1	1	2	3	1	1	2	1	0	158	1.58	53	21.2306	0	7	3	4	3	0	0	4	0	2	3	0	1	0	0	2	0	0	0	0	2	3	0	4	0	0	0	0	2	1	1	2	1	1
31	48	1	1	1	1	3	1	1	2	1	0	161	1.61	62	23.9188	2	3	0	3	0	2	0	0	0	2	0	0	0	0	0	0	0	2	0	0	0	0	0	0	0	0	0	0	1	1	1	1	1	1
32	48	1	1	1	3	1	2	1	2	3	1	155	1.55	54	22.4766	2	5	3	0	0	0	0	4	2	0	2	0	1	3	0	3	0	0	0	3	0	0	0	0	0	0	0	0	1	1	1	1	1	1
33	39	1	1	1	2	3	1	1	2	1	0	155	1.55	61	25.3902	0	1	0	3	2	0	0	0	0	0	0	0	0	0	0	0	0	0	0	0	0	0	0	0	0	0	0	0	1	1	1	1	1	1
34	52	1	1	3	1	1	2	1	2	1	0	154	1.54	43	18.1312	4	3	0	3	4	2	2	3	0	0	2	0	0	4	0	0	0	0	2	2	0	0	0	1	0	0	0	0	2	1	1	1	1	1
35	57	1	1	3	1	1	2	1	2	3	1	160	1.6	53	20.7031	2	6	4	0	0	0	0	3	0	0	0	0	0	4	0	2	0	0	0	3	0	0	0	0	0	0	0	0	1	1	1	1	1	1
36	49	1	1	1	1	3	2	1	2	3	1	158	1.58	61	24.4352	2	6	0	4	4	0	2	4	0	0	0	0	0	3	0	0	0	0	3	2	7	0	0	4	3	0	0	0	2	1	1	1	1	1
37	52	1	1	2	3	1	2	1	2	3	1	160	1.6	51	19.9219	3	6	2	0	0	0	0	5	2	0	1	0	0	3	0	0	0	0	0	2	0	0	0	0	0	0	0	0	1	1	1	1	1	1
38	42	1	1	3	2	3	1	1	2	2	0	153	1.53	56	23.9224	0	7	0	5	0	4	2	4	2	0	0	0	0	0	0	0	0	4	2	0	0	0	0	0	2	0	0	0	3	2	2	2	1	1
39	52	1	1	3	1	2	1	1	2	1	0	150	1.5	63	28	2	6	0	5	4	0	2	5	0	0	2	0	0	2	0	0	2	0	0	0	0	0	1	3	1	0	0	0	2	2	2	2	1	1
40	49	1	1	3	1	1	2	1	2	1	0	154	1.54	55	23.1911	0	3	0	4	5	2	0	5	3	2	5	0	0	3	0	0	0	0	0	2	0	0	3	6	3	3	0	0	2	2	1	1	1	3
41	45	1	1	1	1	2	1	1	1	1	0	154	1.54	54	22.7694	0	2	0	5	4	0	0	0	0	0	0	0	0	0	0	2	0	2	0	0	0	0	0	0	0	0	0	0	1	1	1	1	1	1
42	57	1	1	3	1	2	1	1	1	1	0	155	1.55	58	24.1415	0	4	0	3	3	0	0	0	0	0	0	0	0	0	0	0	0	0	0	2	0	0	0	0	0	0	0	0	1	1	1	1	1	1
43	53	1	1	2	1	3	1	1	2	1	0	156	1.56	67	27.5312	0	3	0	5	0	0	0	3	0	0	0	0	0	5	0	0	0	0	0	0	2	0	0	0	0	0	0	0	1	1	1	1	1	1
44	45	1	1	1	1	3	3	1	2	3	0	157	1.57	51	20.6905	0	6	2	5	0	0	0	2	0	0	0	0	0	0	0	2	0	0	0	0	0	0	0	0	0	0	0	0	2	1	1	2	1	1
45	44	1	1	3	2	3	1	1	1	1	0	160	1.6	73	28.5156	2	0	1	2	2	0	0	0	2	0	0	0	0	0	0	0	0	0	0	0	0	0	0	0	0	0	0	0	1	1	1	1	1	1
46	55	1	1	2	3	3	1	2	2	1	0	153	1.53	52	22.2137	0	4	0	3	0	0	0	0	0	0	0	0	0	0	0	0	0	4	3	0	0	0	0	0	0	0	0	0	1	1	1	1	1	1
47	48	1	1	3	1	3	1	1	2	2	0	150	1.5	51	22.6667	0	0	0	2	0	0	0	0	0	0	0	0	0	0	0	2	0	0	0	0	0	0	0	0	0	0	0	0	1	1	1	1	1	1
48	39	1	1	3	2	3	1	1	2	2	0	157	1.57	52	21.0962	2	3	3	5	0	0	0	3	0	0	0	0	0	0	0	0	0	0	0	0	0	2	0	0	0	0	0	0	1	1	1	1	1	1
49	45	1	1	3	1	3	3	1	2	3	0	154	1.54	55	23.1911	0	0	4	9	4	0	0	5	0	0	4	0	0	0	0	0	0	0	0	0	2	0	0	4	0	0	0	0	2	2	1	2	1	1
50	54	1	1	3	1	1	2	1	2	1	0	153	1.53	60	25.6312	0	2	0	5	2	0	0	3	0	0	0	0	0	5	0	0	0	0	0	3	0	0	0	0	0	0	0	0	1	1	1	1	1	1
51	67	1	4	3	1	1	1	1	2	1	0	155	1.55	60	24.974	0	2	0	5	2	2	0	4	0	0	2	0	2	2	2	3	0	0	0	2	0	0	0	0	0	0	0	0	2	1	1	1	1	1
52	45	1	1	3	1	2	1	1	1	1	0	158	1.58	74	29.6427	0	0	0	5	4	0	0	3	0	0	0	0	0	0	0	2	0	2	0	0	0	0	0	0	0	0	0	0	1	1	1	1	1	1
53	65	1	1	3	1	2	1	1	2	1	0	160	1.6	60	23.4375	0	4	0	3	0	0	2	4	0	0	0	0	0	2	0	0	0	0	0	0	2	0	0	0	0	0	0	0	2	2	1	1	1	1
54	50	1	1	2	2	2	1	1	2	1	0	160	1.6	60	23.4375	2	4	0	2	2	0	2	2	0	0	0	0	0	2	0	0	0	0	0	0	0	0	0	0	0	0	0	0	1	1	1	1	1	1
55	46	1	1	1	1	3	1	1	2	1	0	158	1.58	52	20.83	2	4	0	0	0	0	0	0	0	0	0	0	0	0	2	0	0	0	0	0	0	0	0	0	0	0	0	0	1	1	1	1	1	1
56	51	1	1	3	1	3	1	1	2	2	0	158	1.58	45	18.026	0	3	0	2	2	0	0	0	0	0	0	0	1	0	0	3	0	0	0	0	0	0	0	0	0	0	0	0	1	1	1	1	1	1
57	62	1	1	3	1	1	1	1	2	1	0	156	1.56	56	23.0112	2	5	0	6	2	5	0	4	4	0	2	0	0	4	0	3	0	0	4	0	3	0	1	1	1	0	0	0	3	2	1	2	1	1
58	50	1	4	3	1	3	3	1	2	3	1	150	1.5	50	22.2222	0	6	2	5	0	0	0	4	0	0	2	0	0	0	0	4	0	0	0	0	0	0	0	0	0	0	0	0	2	1	1	2	1	1
59	29	1	1	3	3	3	1	1	1	2	0	158	1.58	56	22.4323	0	0	0	2	0	0	0	0	0	0	0	0	0	0	0	0	0	2	0	0	0	2	0	0	0	0	0	0	1	1	1	1	1	1
61	55	1	1	2	1	2	2	2	1	1	0	154	1.54	54	22.7694	0	2	0	4	4	0	0	0	0	0	0	0	0	2	0	0	0	0	3	0	0	0	0	0	0	0	0	0	1	1	1	1	1	1
62	43	1	1	1	1	1	4	1	2	3	2	163	1.63	55	20.7008	3	6	3	8	4	0	0	7	0	2	3	0	2	6	0	1	0	3	2	2	0	0	0	2	0	0	0	0	2	2	1	1	1	2
63	60	1	1	2	2	3	1	1	2	1	0	154	1.54	63	26.5643	3	4	0	3	0	0	0	0	0	0	0	0	0	0	0	0	0	4	3	0	0	0	0	0	0	0	0	0	1	1	1	1	1	1
64	50	1	1	3	1	3	2	1	1	3	1	153	1.53	57	24.3496	0	7	4	9	4	0	0	5	0	0	4	0	0	0	0	0	0	0	0	0	2	0	0	4	0	0	0	0	2	2	1	2	1	1
65	32	1	3	3	3	3	1	1	2	2	0	156	1.56	61	25.0657	2	1	0	2	2	0	0	0	0	0	2	0	0	4	0	0	0	0	0	2	0	0	0	1	0	0	0	0	1	1	1	1	1	1
66	65	1	1	2	2	3	1	2	2	1	0	162	1.62	62	23.6244	0	7	0	5	0	4	2	4	2	0	0	0	0	0	0	0	0	4	2	0	0	0	0	0	2	0	0	0	3	2	2	2	1	1
67	52	1	2	3	1	2	1	1	1	1	0	155	1.55	58	24.1415	2	6	0	5	4	0	2	5	0	0	2	0	0	2	0	0	2	0	0	3	0	0	1	3	1	0	0	0	2	2	2	2	1	1
68	47	1	1	1	2	3	1	1	2	1	0	150	1.5	60	26.6667	1	2	0	4	1	0	0	0	0	0	2	0	0	0	0	2	0	0	0	0	0	0	0	0	0	0	0	0	1	1	1	1	1	1
69	56	1	1	3	1	1	2	1	2	3	1	152	1.52	42	18.1787	0	3	0	5	5	2	0	5	3	2	5	0	0	3	0	0	0	0	0	0	0	0	3	6	3	3	0	0	2	2	1	1	1	3
70	44	1	3	1	2	2	1	1	2	1	0	156	1.56	57	23.4221	0	4	0	3	3	0	0	0	0	0	0	0	0	0	0	0	0	0	0	0	0	0	0	0	0	0	0	0	1	1	1	1	1	1
71	57	1	2	3	1	1	2	1	1	1	0	155	1.55	49	20.3954	2	3	0	4	0	2	0	3	0	0	0	0	0	4	0	0	0	0	0	2	0	0	0	0	0	0	0	0	2	1	1	1	1	1
72	52	1	1	3	1	1	4	1	2	3	1	162	1.62	61	23.2434	3	4	0	6	0	4	0	4	0	0	3	0	0	4	0	3	0	2	2	0	0	0	0	2	0	0	0	0	2	1	1	1	1	1
73	56	1	1	3	1	3	1	1	2	1	0	150	1.5	51	22.6667	2	2	3	5	4	0	2	4	0	0	3	2	0	0	0	0	3	4	3	0	0	0	0	0	0	0	0	0	1	1	1	1	1	1
74	56	1	1	3	1	3	1	1	2	1	0	156	1.56	50	20.5457	2	2	3	5	4	0	2	4	0	0	0	0	0	0	0	0	0	2	0	0	0	0	0	0	0	0	0	0	2	1	1	1	1	1
75	44	1	1	1	1	3	1	1	2	1	0	160	1.6	73	28.5156	0	2	0	0	2	0	0	0	2	1	0	0	0	0	0	2	0	0	0	0	0	0	0	0	0	0	0	0	1	1	1	1	1	1
76	48	1	1	1	1	3	3	1	2	3	0	151	1.51	58	25.4375	2	5	1	2	2	0	0	0	2	0	0	0	0	0	0	0	0	0	0	0	0	0	0	0	0	0	0	0	1	1	1	1	1	1
77	47	1	4	1	3	3	1	1	2	1	0	156	1.56	75	30.8185	3	2	0	3	2	0	0	0	0	0	0	0	0	1	0	0	0	2	0	0	0	0	0	0	0	0	0	0	1	1	1	1	1	1
78	55	1	1	2	1	3	1	1	1	2	0	154	1.54	70	29.5159	2	4	3	0	0	0	0	0	0	0	0	0	2	0	0	0	0	0	0	0	0	2	0	0	0	0	0	0	1	1	1	1	1	1
79	54	1	1	2	2	1	2	1	2	1	0	162	1.62	70	26.6728	0	0	0	5	0	2	0	3	0	0	0	0	2	5	0	0	0	0	0	3	0	0	0	0	0	0	0	0	1	1	1	1	1	1
80	66	1	1	3	1	2	1	1	1	1	0	156	1.56	55	22.6003	2	7	0	4	0	2	2	0	3	0	0	0	1	0	0	0	0	4	1	0	0	0	0	0	0	0	0	0	2	1	1	2	1	1
81	36	1	1	1	2	3	1	1	2	1	0	158	1.58	58	23.2335	2	3	0	0	2	0	0	0	0	0	3	0	0	0	0	0	0	2	0	2	0	0	0	2	0	0	0	0	1	1	1	1	1	1
82	45	1	1	3	2	3	1	1	2	1	0	165	1.65	60	22.0386	0	3	0	4	2	0	0	7	0	2	0	0	0	0	0	2	0	0	0	0	0	0	0	0	0	0	0	0	1	1	1	1	1	1
83	54	1	1	3	1	1	3	2	2	3	1	150	1.5	50	22.2222	2	6	4	0	2	1	0	3	0	0	4	0	0	6	0	2	0	2	0	4	2	0	0	3	0	0	0	0	2	1	1	2	1	1
85	44	1	1	3	2	1	1	1	2	1	0	160	1.6	60	23.4375	2	3	0	4	2	0	0	3	0	0	2	0	0	2	0	2	0	0	0	7	2	0	0	2	0	0	0	0	2	1	1	1	1	1
86	46	1	1	3	1	3	1	1	2	1	0	152	1.52	53	22.9398	0	4	0	4	0	0	0	0	0	0	0	0	0	0	0	2	0	3	0	0	0	0	0	0	0	0	0	0	1	1	1	1	1	1
87	54	1	1	2	1	3	1	1	1	2	0	155	1.55	54	22.4766	0	0	0	1	2	1	1	0	2	1	1	0	0	0	0	0	0	0	0	0	0	0	0	0	0	0	0	0	1	1	1	1	1	1
88	60	1	1	3	1	1	1	1	2	1	0	156	1.56	58	23.833	0	4	0	3	2	2	1	3	0	0	1	0	0	2	0	2	0	0	0	2	0	0	0	0	0	0	0	0	2	2	1	2	1	1
89	59	1	1	2	1	3	2	1	2	2	0	162	1.62	58	22.1003	0	0	0	2	0	1	2	0	0	0	0	0	0	0	0	0	0	0	0	1	0	0	0	0	0	0	0	0	2	2	1	2	1	1
90	44	1	1	1	3	3	2	1	2	2	0	160	1.6	54	21.0938	0	0	0	7	2	0	0	2	0	0	0	0	0	0	0	0	0	0	0	0	0	0	0	0	0	0	0	0	1	1	1	1	1	1
91	48	1	1	3	2	3	1	1	1	1	0	154	1.54	47	19.8178	0	2	0	4	4	0	0	0	0	0	0	0	0	0	0	0	0	0	0	0	0	0	0	0	0	0	0	0	1	1	1	1	1	1
92	50	1	1	3	1	3	1	1	1	1	0	160	1.6	64	25	0	2	0	3	3	0	0	0	0	0	0	0	0	0	0	0	0	0	1	0	0	0	0	0	0	0	0	0	1	1	1	1	1	1
93	55	1	1	3	1	2	1	1	1	1	0	157	1.57	61	24.7475	0	4	0	5	0	2	0	3	0	0	0	0	1	0	0	0	0	0	0	2	0	0	0	0	0	0	0	0	2	1	1	1	1	1
94	43	1	1	1	1	3	1	1	1	1	0	152	1.52	56	24.2382	0	0	0	4	2	0	0	4	0	0	0	0	0	0	0	0	3	0	0	0	0	0	0	0	0	0	0	0	1	1	1	1	1	1
95	47	1	1	1	2	1	1	1	2	1	0	153	1.53	50	21.3593	3	8	0	6	3	0	0	5	0	0	3	0	0	5	0	0	0	0	0	4	0	0	0	5	2	0	0	0	2	1	1	1	1	1
96	49	1	1	1	2	2	2	1	2	1	0	160	1.6	66	25.7812	2	2	0	4	4	0	0	2	2	0	2	0	1	2	2	0	0	0	0	0	0	0	0	2	0	0	0	0	2	1	1	1	1	1
97	63	1	1	2	2	3	1	1	1	1	0	158	1.58	54	21.6311	0	0	0	6	0	2	0	3	0	0	0	0	0	0	0	0	0	2	0	0	0	0	0	0	0	0	0	0	2	1	1	1	1	1
99	35	1	1	1	2	3	1	1	2	1	0	158	1.58	61	24.4352	2	5	2	6	3	0	0	5	0	0	4	0	0	0	0	2	0	0	0	0	0	0	0	3	0	0	0	0	2	1	1	2	1	1
100	63	1	4	3	1	1	1	1	2	1	0	160	1.6	62	24.2188	3	7	0	5	3	3	0	5	0	0	2	0	2	5	0	0	0	3	0	4	1	0	0	2	0	0	0	0	2	1	1	1	1	1
101	64	1	1	3	1	1	1	2	2	1	0	156	1.56	0	0	3	8	0	4	4	0	0	9	0	0	5	0	0	7	0	2	0	2	0	3	3	0	2	3	2	0	0	1	2	1	1	2	1	2
102	43	1	1	1	1	3	1	1	1	1	0	159	1.59	58	22.9421	0	0	0	4	0	0	0	0	2	0	0	0	0	0	0	0	0	0	0	0	0	0	0	0	0	0	0	0	1	1	1	1	1	1
103	63	1	4	2	2	3	1	1	1	1	0	155	1.55	61	25.3902	0	2	0	4	0	0	0	5	2	0	0	0	0	0	0	0	0	3	0	0	0	0	0	0	0	0	0	0	2	1	1	1	1	1
104	63	1	1	3	2	3	1	1	2	1	0	156	1.56	62	25.4767	0	2	0	5	3	0	0	2	0	0	0	0	0	0	0	0	0	4	0	0	0	0	0	0	0	0	0	0	2	1	1	1	1	1
105	30	1	1	1	1	3	1	1	1	2	0	154	1.54	45	18.9745	0	5	0	4	4	0	0	0	0	0	2	0	2	0	0	0	0	3	0	0	0	0	0	0	0	0	0	0	2	1	1	1	1	1
106	38	1	1	1	1	3	1	1	2	1	0	150	1.5	46	20.4444	0	3	0	6	3	0	0	4	0	0	4	0	0	0	0	0	0	0	0	0	0	0	0	3	0	0	0	0	0	1	1	1	1	1
107	54	1	1	1	1	2	2	1	1	1	0	153	1.53	53	22.6409	2	3	0	5	5	0	0	6	0	0	2	0	0	3	0	0	0	4	0	0	0	0	0	3	0	0	0	0	1	1	1	1	1	1
108	65	1	1	2	2	3	1	1	2	1	0	155	1.55	49	20.3954	0	5	0	3	0	1	3	0	0	2	0	0	2	0	0	0	0	2	2	2	0	0	0	0	0	0	0	0	2	1	1	1	1	1
109	63	1	1	3	1	1	2	1	2	3	1	160	1.6	61	23.8281	3	6	1	6	4	0	1	5	0	0	2	0	0	4	0	0	0	2	0	2	0	0	0	2	0	0	0	0	2	2	1	1	1	1
110	58	1	1	3	1	3	2	1	2	2	0	154	1.54	49	20.6612	0	4	0	6	2	2	1	4	3	0	2	0	0	0	0	0	0	2	2	0	0	0	0	0	0	0	0	0	2	1	1	1	1	1
111	56	1	4	2	2	3	2	1	1	3	0	157	1.57	50	20.2848	2	3	1	4	1	1	0	4	0	2	1	0	0	0	0	0	0	0	0	0	0	2	0	0	0	0	0	0	2	1	1	2	1	1
112	65	1	1	2	2	3	1	2	1	1	0	158	1.58	57	22.8329	0	4	0	3	2	2	0	3	0	0	0	0	0	0	0	0	0	4	2	2	0	0	0	0	0	0	0	0	2	1	1	2	1	1
113	65	1	1	2	1	3	2	2	2	3	1	150	1.5	58	25.7778	0	5	6	4	3	0	0	7	0	0	3	0	2	5	0	3	0	4	0	8	8	0	2	5	5	0	0	2	2	2	1	2	1	1
114	53	1	1	2	2	1	2	1	2	3	2	163	1.63	53	19.9481	2	4	3	5	2	0	2	3	0	2	3	0	1	2	0	2	2	2	1	2	0	2	1	3	2	0	0	0	2	2	1	2	1	1
115	47	1	1	1	1	1	2	1	2	1	0	164	1.64	69	25.6544	0	4	0	4	2	0	0	4	0	0	2	0	0	2	0	0	0	0	0	0	0	0	0	0	0	0	0	0	1	1	1	1	1	1
116	56	1	2	2	1	3	1	2	1	1	0	160	1.6	61	23.8281	0	5	0	4	4	0	0	0	0	0	0	0	2	0	0	0	0	3	3	0	0	0	0	0	0	0	0	0	2	1	1	1	1	1
117	31	1	1	3	2	3	2	1	2	2	0	158	1.58	48	19.2277	2	0	0	7	2	0	0	2	0	0	0	0	0	0	2	0	0	0	0	0	0	0	0	2	0	0	0	0	1	1	1	1	1	1
118	44	1	1	1	2	1	1	1	2	1	0	158	1.58	57	22.8329	0	0	0	3	2	0	0	0	0	0	0	0	1	3	0	0	0	0	0	0	0	0	0	0	0	0	0	0	1	1	1	1	1	1
119	64	1	1	3	1	1	1	1	2	1	0	150	1.5	49	21.7778	4	5	0	5	4	2	2	5	0	2	4	0	2	5	0	0	0	0	2	2	0	0	0	4	0	0	0	2	2	1	1	2	1	1
120	65	1	4	2	2	1	1	1	2	1	0	157	1.57	50	20.2848	4	5	2	4	2	2	0	7	0	0	0	0	0	5	0	0	0	0	2	0	0	0	0	2	0	0	0	0	2	1	1	1	1	1
121	50	1	1	1	1	2	1	1	1	1	0	155	1.55	74	30.8012	0	5	0	4	0	0	0	2	0	0	0	0	1	0	0	0	0	0	0	0	0	3	0	0	0	0	0	0	2	2	1	1	1	1
122	40	1	1	1	3	1	1	1	2	1	0	165	1.65	56	20.5693	2	0	0	3	0	0	0	0	0	0	2	0	0	3	0	0	0	0	0	5	0	0	0	0	0	0	0	0	1	1	1	1	1	1
123	56	1	1	3	1	1	3	2	2	3	1	150	1.5	46	20.4444	2	6	2	4	1	0	0	3	0	0	0	0	0	4	0	0	0	0	0	2	0	0	0	0	0	0	0	0	1	1	1	1	1	1
124	40	1	1	1	1	3	1	1	2	1	0	165	1.65	65	23.8751	0	2	0	0	0	0	0	0	0	0	0	0	0	0	0	0	0	0	0	0	0	0	0	0	0	0	0	0	1	1	1	1	1	1
125	55	1	1	2	1	3	1	1	1	2	0	150	1.5	54	24	2	3	0	2	0	0	0	2	2	0	2	0	0	0	0	0	0	0	0	0	0	0	0	0	0	0	0	0	1	1	1	1	1	1
126	69	1	1	3	1	3	2	1	2	2	0	152	1.52	59	25.5367	0	3	0	0	2	1	1	0	2	0	0	0	2	0	0	0	0	2	3	0	0	0	0	0	0	0	0	0	2	1	1	1	1	1
127	51	1	1	3	1	3	1	1	1	2	0	151	1.51	66	28.9461	0	0	0	0	0	0	0	0	0	0	0	0	0	0	0	0	0	0	0	0	0	0	0	0	0	0	0	0	1	1	1	1	1	1
128	68	1	1	2	2	2	2	1	2	1	0	152	1.52	66	28.5665	0	5	0	3	2	2	0	0	0	0	0	0	0	2	0	0	0	0	0	0	0	0	0	0	0	0	0	0	2	1	1	1	1	1
129	55	1	1	3	1	3	1	1	1	2	0	160	1.6	55	21.4844	0	4	0	4	0	0	1	0	0	1	0	0	0	0	0	0	0	2	0	0	0	0	0	0	0	0	0	0	1	1	1	1	1	1
130	29	1	1	3	3	2	1	1	2	1	0	153	1.53	60	25.6312	0	2	0	2	0	0	0	0	0	0	2	0	0	2	0	0	0	0	0	2	0	2	0	2	0	0	0	0	1	1	1	1	1	1
131	52	1	1	3	1	3	1	1	1	2	0	153	1.53	56	23.9224	0	0	0	4	0	0	0	2	2	0	0	0	1	0	0	2	0	0	0	0	0	0	0	0	0	0	0	0	1	1	1	1	1	1
132	52	1	1	3	1	3	1	1	1	1	0	155	1.55	50	20.8117	0	4	0	3	0	0	2	0	3	0	0	0	0	0	0	0	0	0	0	0	0	0	0	0	0	0	0	0	1	1	1	1	1	1
133	63	1	1	3	1	1	1	1	2	1	0	155	1.55	53	22.0604	3	2	0	3	0	0	0	0	0	0	0	0	0	3	0	0	0	0	0	2	0	0	0	0	0	0	0	0	1	1	1	1	1	1
134	57	1	1	3	1	1	2	1	2	3	2	160	1.6	51	19.9219	2	7	6	2	4	0	0	3	0	1	4	0	2	4	0	0	0	0	0	1	0	0	0	0	0	0	0	0	1	1	1	2	1	1
135	34	1	1	3	3	3	2	1	2	2	0	159	1.59	63	24.9199	0	3	0	6	0	0	0	0	3	0	0	0	0	0	0	0	0	2	0	0	0	0	0	0	0	0	0	0	1	1	1	1	1	1
136	59	1	1	2	2	2	2	1	2	1	0	162	1.62	70	26.6728	0	5	0	3	0	0	0	0	0	0	0	0	0	5	0	0	0	0	0	3	0	0	0	0	0	0	0	0	1	1	1	1	1	1
137	48	1	1	1	2	3	1	1	2	1	0	160	1.6	42	16.4062	2	3	0	3	0	2	0	0	0	2	0	0	0	0	0	0	0	2	0	0	0	0	0	0	0	0	0	0	1	1	1	1	1	1
138	47	1	1	3	2	3	1	1	2	1	0	155	1.55	52	21.6441	0	3	0	5	3	0	0	0	0	0	0	0	0	0	0	0	0	0	0	0	0	0	0	0	0	0	0	0	1	1	1	1	1	1
139	34	1	1	1	2	3	3	1	2	3	0	150	1.5	42	18.6667	0	0	0	2	2	0	0	2	0	1	2	0	0	0	0	0	0	0	0	0	0	0	0	0	0	0	0	0	1	1	1	1	1	1
140	36	1	1	1	1	3	1	1	2	1	0	158	1.58	58	23.2335	0	0	0	2	0	0	0	0	0	0	0	0	0	0	0	0	0	0	0	0	0	0	0	0	0	0	0	0	1	1	1	1	1	1
141	48	1	1	1	1	1	2	1	2	3	2	155	1.55	54	22.4766	2	4	0	4	2	0	0	4	0	1	2	0	0	3	0	2	0	0	0	3	0	0	0	1	0	0	0	0	2	1	1	1	1	1
142	60	1	1	2	3	1	3	2	2	3	1	156	1.56	65	26.7094	2	7	2	3	2	0	2	6	0	0	0	0	0	2	0	2	0	0	0	2	0	0	0	2	2	0	0	0	2	1	1	2	1	1
143	44	1	1	1	2	2	1	1	2	1	0	154	1.54	57	24.0344	0	4	0	4	4	0	0	4	0	0	0	0	0	0	0	0	0	0	0	0	0	0	0	0	0	0	0	0	1	1	1	1	1	1
144	51	1	1	3	1	1	2	1	2	1	0	159	1.59	56	22.151	4	5	0	4	4	0	0	0	0	0	4	0	2	6	2	0	0	0	0	6	0	0	0	2	0	0	0	0	1	1	1	1	1	1
145	62	1	1	2	2	1	1	2	2	1	0	150	1.5	60	26.6667	4	3	0	3	4	2	2	3	0	0	2	0	0	4	0	0	0	0	2	3	0	0	0	1	0	0	0	0	2	1	1	1	1	1
146	48	1	1	1	1	3	1	1	2	1	0	150	1.5	58	25.7778	0	0	0	2	2	0	0	0	0	0	0	0	0	0	0	0	0	0	6	0	0	0	0	0	0	0	0	0	1	1	1	1	1	1
147	63	1	1	2	1	3	1	1	1	1	0	158	1.58	77	30.8444	0	3	0	4	0	0	3	0	0	0	0	0	0	0	0	0	0	2	3	0	0	1	0	0	0	0	0	0	1	1	1	1	1	1
148	53	1	1	3	1	3	3	1	2	3	1	155	1.55	60	24.974	0	3	0	4	0	0	0	7	0	0	2	0	0	0	0	0	0	0	2	0	0	0	0	0	0	0	0	0	1	1	1	2	1	1
149	32	1	1	1	2	2	2	1	2	1	0	158	1.58	62	24.8358	0	6	0	5	4	0	0	0	0	0	5	0	0	0	0	0	0	2	0	0	0	0	0	3	0	0	0	0	1	1	1	1	1	1
150	68	1	1	2	1	1	2	1	2	3	1	150	1.5	42	18.6667	4	6	4	4	4	0	0	8	0	3	3	0	0	5	0	0	0	0	0	4	2	0	0	2	2	0	0	0	2	1	1	1	1	1
151	48	1	1	1	1	1	3	1	2	3	2	155	1.55	53	22.0604	0	5	2	4	6	4	0	5	0	0	5	0	2	6	0	0	3	2	0	4	0	4	0	4	2	0	0	0	1	1	1	1	1	2
152	51	1	1	1	1	2	1	1	2	1	0	160	1.6	58	22.6562	0	3	0	4	2	0	0	0	0	0	0	0	0	0	0	0	0	0	0	0	0	0	0	0	0	0	0	0	1	1	1	1	1	1
153	55	1	1	3	1	1	3	1	2	3	0	145	1.45	43	20.4518	2	6	4	0	0	0	0	5	2	0	3	0	2	4	0	0	6	0	0	2	0	0	0	0	0	0	0	0	1	1	1	1	1	1
154	56	1	1	2	2	1	1	1	2	1	0	152	1.52	60	25.9695	4	5	0	3	3	0	0	2	0	0	2	0	0	3	2	0	0	0	0	2	0	0	0	0	0	0	0	0	1	1	1	1	1	1
155	53	1	1	1	1	1	3	1	2	3	0	162	1.62	72	27.4348	2	7	3	9	4	0	0	6	0	1	5	0	2	4	0	0	0	4	2	2	0	0	0	2	2	0	0	0	2	2	1	1	1	1
156	46	1	1	3	1	2	1	2	2	1	0	161	1.61	98	37.8072	4	5	0	9	5	0	0	4	0	0	5	0	0	3	0	0	0	0	0	3	0	0	0	4	0	0	0	0	2	1	1	2	1	1
157	52	1	1	2	1	2	2	1	1	1	0	155	1.55	61	25.3902	0	2	0	4	2	0	0	5	0	0	3	0	0	0	0	0	0	0	0	0	0	0	0	0	0	0	0	0	1	1	1	1	1	1
158	30	1	1	3	2	3	1	1	2	1	0	160	1.6	61	23.8281	0	0	0	4	4	0	0	3	0	0	6	0	0	0	0	0	0	0	0	0	0	2	0	4	1	0	0	0	1	1	1	1	1	1
159	55	1	1	3	1	2	1	1	2	1	0	164	1.64	64	23.7954	2	3	0	4	3	1	2	3	0	1	2	0	0	0	0	2	0	0	0	2	0	0	0	0	0	0	0	0	2	1	1	1	1	1
160	56	1	1	3	1	3	1	1	2	1	0	156	1.56	60	24.6548	0	3	0	4	2	0	3	2	0	1	2	0	1	0	0	0	0	2	2	0	0	0	0	0	0	0	0	0	1	1	1	1	1	1
161	25	1	1	3	3	1	1	1	2	1	0	158	1.58	70	28.0404	0	0	0	5	4	0	0	6	0	0	4	0	0	0	0	0	0	0	0	1	0	0	0	3	0	0	0	0	1	1	1	1	1	1
162	52	1	1	3	1	3	1	1	2	1	0	160	1.6	45	17.5781	0	4	0	0	0	0	0	0	0	0	0	0	0	0	0	0	2	0	0	0	0	0	0	0	0	0	0	0	1	1	1	1	1	1
163	45	1	1	1	1	2	1	1	1	1	0	158	1.58	74	29.6427	0	5	0	4	2	0	0	2	0	0	2	0	0	0	0	0	0	0	0	0	0	0	0	0	0	0	0	0	1	1	1	1	1	1
164	74	1	1	2	1	3	1	1	1	1	0	144	1.44	47	22.6659	0	2	0	2	0	3	1	2	0	0	0	0	0	0	0	0	0	3	0	0	0	0	0	0	0	0	0	0	2	2	1	1	1	1
165	61	1	1	2	3	1	1	1	2	1	0	154	1.54	58	24.4561	2	3	0	2	2	1	0	0	0	0	0	0	0	5	0	0	0	0	0	4	2	0	0	0	0	0	0	0	2	1	1	1	1	1
166	46	1	1	1	1	3	1	1	2	1	0	157	1.57	57	23.1247	0	0	0	3	3	0	0	1	0	1	1	0	1	0	0	0	0	0	0	0	0	0	0	0	0	0	0	0	1	1	1	1	1	1
167	54	1	1	3	1	3	2	1	2	3	0	155	1.55	66	27.4714	0	3	0	2	0	2	2	2	4	0	0	0	2	0	0	2	0	0	1	0	0	0	0	0	2	0	0	0	2	1	1	2	1	1
168	33	1	1	1	1	3	1	1	2	1	0	157	1.57	52	21.0962	0	1	0	2	2	0	0	0	0	0	0	0	0	0	0	0	0	0	0	0	0	0	0	0	0	0	0	0	1	1	1	1	1	1
169	34	1	1	3	2	3	1	1	1	1	0	157	1.57	52	21.0962	0	0	0	2	2	0	0	2	0	0	1	0	0	0	0	0	0	0	0	0	0	0	0	0	0	0	0	0	1	1	1	1	1	1
170	55	1	1	2	2	1	3	1	2	3	2	156	1.56	63	25.8876	3	4	0	3	3	1	1	8	0	0	2	0	1	4	0	2	0	0	0	3	0	0	0	2	0	0	0	0	2	2	1	2	1	2
171	45	1	1	1	1	1	1	1	2	1	0	155	1.55	60	24.974	2	3	0	3	2	0	0	3	0	0	2	0	0	4	0	0	0	0	0	2	0	0	0	2	0	0	0	0	1	1	1	1	1	1
172	58	1	1	2	2	1	2	1	2	1	0	156	1.56	60	24.6548	2	2	0	4	2	2	2	4	1	0	2	0	0	4	0	0	0	3	2	4	0	0	2	4	0	0	0	0	2	2	1	2	1	2
173	49	1	1	1	2	2	1	1	1	1	0	150	1.5	57	25.3333	0	3	0	3	1	0	0	0	0	0	0	0	0	0	0	1	0	0	0	0	0	0	0	0	0	0	0	0	1	1	1	1	1	1
174	40	1	1	1	1	1	1	1	2	1	0	155	1.55	63	26.2227	2	0	0	3	2	0	0	0	0	0	0	0	0	3	0	1	0	0	0	2	0	0	0	0	0	0	0	0	1	1	1	1	1	1
175	74	1	1	2	2	1	2	1	2	3	1	160	1.6	72	28.125	2	4	1	0	2	0	0	2	3	0	0	0	0	4	0	2	0	0	2	2	0	1	0	2	3	0	0	0	2	2	2	2	1	1
176	72	1	1	3	1	3	1	1	1	1	0	145	1.45	60	28.5375	2	9	4	4	4	4	2	4	4	4	0	4	0	3	0	0	0	0	3	2	7	0	0	4	3	0	0	0	2	1	1	1	1	1
177	45	1	1	1	1	3	1	2	1	2	0	164	1.64	70	26.0262	2	0	0	3	0	0	0	0	0	0	0	0	3	2	0	0	0	0	0	0	0	0	0	0	0	0	0	0	1	1	1	1	1	1
178	69	1	1	2	2	1	3	1	2	3	0	156	1.56	44	18.0802	3	7	0	5	3	6	3	9	4	0	0	0	2	6	0	7	0	0	3	5	0	6	0	2	2	0	0	0	2	2	1	1	1	1
179	51	1	1	3	1	2	1	1	1	1	0	160	1.6	58	22.6562	2	0	0	3	0	0	0	0	0	0	0	0	3	2	0	0	0	0	0	0	0	0	0	0	0	0	0	0	1	1	1	1	1	1
180	51	1	1	3	1	2	1	1	2	1	0	160	1.6	54	21.0938	0	4	0	3	0	0	0	0	0	0	2	0	0	0	0	0	0	0	0	0	0	0	0	0	0	0	0	0	2	1	1	1	1	1
181	44	1	1	3	3	2	1	1	2	1	0	156	1.56	49	20.1348	0	3	0	4	0	0	0	0	0	0	0	0	0	0	0	0	0	0	0	0	0	0	0	0	0	0	0	0	1	1	1	1	1	1
182	65	1	1	1	2	1	3	1	2	3	1	158	1.58	46	18.4265	1	4	2	4	3	2	0	2	0	0	0	4	0	2	0	4	0	0	0	2	0	0	0	2	0	0	0	0	2	1	1	1	1	1
183	46	1	1	1	3	1	1	1	2	1	0	154	1.54	53	22.3478	2	1	0	4	4	0	4	0	0	2	0	2	6	0	0	0	0	0	0	2	0	0	0	0	0	0	0	0	1	1	1	1	1	2
184	54	1	3	1	1	3	1	2	2	1	0	162	1.62	61	23.2434	0	4	0	2	0	0	0	0	0	0	0	0	0	0	0	0	0	0	2	0	0	0	0	0	0	0	0	0	1	1	1	1	1	1
185	67	1	4	2	2	3	1	1	2	1	1	156	1.56	54	22.1893	0	6	0	10	7	0	0	7	0	0	4	0	4	0	0	0	0	2	2	0	0	2	0	3	0	0	0	0	1	1	1	1	1	1
186	46	1	1	1	1	1	2	1	2	3	1	156	1.56	52	21.3675	3	4	2	1	4	0	3	0	2	3	0	0	4	0	2	0	0	0	5	2	0	0	2	0	0	0	0	0	1	1	1	1	1	2
187	63	1	1	2	2	1	4	1	2	5	1	157	1.57	42	17.0392	0	6	4	5	4	2	0	7	0	2	5	3	2	3	0	0	3	0	0	4	0	0	0	2	0	0	0	0	2	2	1	1	1	1
188	43	1	1	1	1	2	1	1	1	1	0	155	1.55	62	25.8065	0	2	0	4	4	0	0	0	0	2	0	0	3	3	0	0	0	0	0	0	0	0	0	0	0	0	0	0	1	1	1	1	1	1
189	55	1	1	2	2	1	1	1	2	1	2	164	1.64	62	23.0518	3	4	0	7	3	5	0	4	0	2	3	0	0	6	0	0	0	0	0	5	4	0	2	0	2	0	0	0	2	2	1	1	1	2
190	67	1	1	3	1	2	1	1	1	1	0	144	1.44	45	21.7014	0	0	0	9	4	0	0	6	0	0	3	0	0	0	0	2	0	2	2	0	0	0	0	0	0	0	0	0	2	1	1	1	1	1
191	37	1	1	3	3	2	1	1	1	1	0	156	1.56	62	25.4767	0	2	0	6	3	0	0	5	0	0	6	0	0	2	0	0	0	0	0	0	0	0	0	3	0	0	0	0	1	1	1	1	1	1
192	54	1	1	3	2	3	1	1	2	1	0	163	1.63	58	21.83	0	4	0	6	0	0	2	0	3	0	0	0	2	0	0	0	0	2	0	0	0	0	0	0	0	0	0	0	2	1	1	1	1	1
193	49	1	1	1	2	1	3	1	2	3	1	160	1.6	68	26.5625	2	6	7	10	5	2	0	8	0	0	2	2	0	3	0	0	0	0	0	3	0	0	0	3	2	0	0	1	1	1	1	2	1	2
194	51	1	1	3	1	1	3	1	2	3	1	155	1.55	61	25.3902	2	3	2	4	2	0	0	5	0	0	3	0	0	4	0	2	0	0	0	3	0	0	0	0	0	0	0	0	1	1	1	1	1	1
196	53	1	1	3	1	3	1	1	1	1	0	160	1.6	61	23.8281	0	2	0	4	0	0	0	0	0	0	0	0	0	0	0	0	0	0	0	0	0	0	0	0	0	0	0	0	1	1	1	1	1	1
197	45	1	2	1	1	3	1	1	1	1	0	154	1.54	56	23.6128	0	0	0	5	2	0	0	0	0	0	0	0	0	0	0	0	0	2	0	0	0	0	0	0	0	0	0	0	1	1	1	1	1	1
198	47	1	1	3	2	2	1	2	2	1	0	160	1.6	65	25.3906	2	3	0	3	2	0	0	2	2	0	1	0	0	1	0	0	0	2	2	0	0	0	0	0	0	0	0	0	1	1	1	1	1	1
199	45	1	1	1	1	3	3	1	2	5	0	160	1.6	70	27.3438	0	0	0	4	0	0	0	0	0	1	0	0	0	0	0	0	0	2	0	0	0	2	0	0	0	0	0	0	1	1	1	1	1	1
200	28	1	1	1	3	2	1	1	2	1	0	158	1.58	75	30.0433	0	4	0	3	3	0	0	2	0	0	2	0	0	0	0	0	0	0	0	0	0	0	0	3	0	0	0	0	1	1	1	1	1	1
201	57	1	1	2	2	3	3	1	2	5	0	157	1.57	55	22.3133	2	2	0	2	2	0	0	0	0	0	0	0	0	0	0	0	0	2	2	0	0	0	0	0	0	0	0	0	1	1	1	1	1	1
202	55	1	1	2	1	3	2	1	2	3	0	155	1.55	68	28.3039	0	2	0	0	0	0	0	0	0	0	0	0	0	0	0	0	0	0	0	0	0	0	0	0	0	0	0	0	2	1	1	1	1	1
203	65	1	1	3	1	1	2	1	2	3	1	143	1.43	80	39.1217	2	3	1	4	0	2	0	0	0	0	0	0	2	3	0	1	0	1	1	2	0	0	0	0	0	0	0	0	2	2	1	2	1	1
204	61	1	1	2	1	3	1	1	1	1	0	153	1.53	47	20.0777	1	2	0	3	1	0	0	2	0	0	2	0	0	0	0	0	0	0	0	0	0	0	0	0	0	0	0	0	1	1	1	1	1	1
205	64	1	1	3	1	3	2	1	2	2	0	157	1.57	77	31.2386	0	3	0	4	0	0	0	3	0	0	0	0	2	0	0	0	2	2	0	0	0	0	0	0	0	0	0	0	1	1	1	1	1	1
206	55	1	1	2	1	1	3	1	2	3	1	162	1.62	62	23.6244	2	4	0	3	2	5	0	2	0	0	2	0	0	4	0	0	3	0	0	2	0	0	2	1	1	0	0	0	3	2	1	2	1	2
207	53	1	1	3	2	3	2	2	2	2	0	153	1.53	59	25.204	0	3	0	3	0	0	0	0	0	0	0	0	0	0	0	0	0	0	0	0	0	0	0	0	0	0	0	0	1	1	1	1	1	1
208	56	1	1	1	1	1	3	2	2	3	1	158	1.58	58	23.2335	2	6	7	4	5	2	0	8	0	0	2	2	0	3	0	0	0	0	0	3	2	0	0	3	2	0	0	1	1	1	1	2	1	2
209	64	1	1	3	1	3	1	2	2	1	0	150	1.5	72	32	0	6	0	5	3	0	0	7	0	0	4	0	4	0	0	0	0	2	2	0	0	2	0	3	0	0	0	0	1	1	1	1	1	1
211	64	1	1	2	1	3	1	1	2	1	0	158	1.58	69	27.6398	0	4	0	4	0	0	0	0	0	0	0	0	0	0	0	0	0	0	0	0	0	0	0	0	0	0	0	0	1	1	1	1	1	1
212	53	1	1	3	1	3	1	1	1	1	0	159	1.59	65	25.711	0	3	0	6	2	2	0	4	3	0	0	0	0	0	0	0	0	2	0	0	0	0	0	0	0	0	0	0	2	1	1	1	1	1
213	72	1	1	2	2	3	1	1	2	1	0	154	1.54	59	24.8777	2	5	1	4	1	2	1	4	0	2	0	0	0	0	0	0	0	0	2	0	0	2	0	0	0	0	0	0	2	1	1	2	1	1
214	39	1	1	3	3	1	3	1	2	3	1	155	1.55	40	16.6493	3	6	0	8	3	6	3	5	4	0	0	0	2	6	0	7	0	0	3	2	0	6	0	2	2	0	0	0	2	2	1	1	1	1
215	62	1	1	3	1	2	1	1	2	1	0	146	1.46	58	27.2096	0	0	0	3	0	0	0	0	0	0	0	0	3	2	0	0	0	0	0	0	0	0	0	0	0	0	0	0	1	1	1	1	1	1
216	45	1	1	1	1	2	1	1	2	1	0	149	1.49	46	20.7198	0	4	0	3	0	0	0	0	0	0	2	0	0	0	0	0	0	0	0	0	0	0	0	0	0	0	0	0	2	1	1	1	1	1
217	49	1	1	1	1	1	3	1	2	3	1	148	1.48	50	22.8269	2	4	0	3	2	5	0	2	0	0	2	0	0	4	0	7	3	0	0	5	0	0	2	1	1	0	0	0	3	2	1	2	1	2
219	44	1	1	1	1	3	1	1	2	1	0	152	1.52	60	25.9695	0	1	0	3	2	2	0	3	0	0	0	0	0	0	0	0	0	4	2	0	0	0	0	0	0	0	0	0	2	1	1	2	1	1
220	57	1	1	1	1	1	3	1	2	3	1	168	1.68	57	20.1956	4	6	6	4	3	0	0	7	0	0	3	4	2	5	0	3	0	4	0	4	2	0	0	2	2	0	0	2	2	2	1	2	1	1
221	48	1	1	1	1	1	3	1	2	3	1	158	1.58	57	22.8329	3	6	3	8	4	0	0	7	0	2	3	0	2	3	0	1	0	3	2	0	0	0	0	2	0	0	0	0	2	2	1	1	1	2
222	63	1	1	3	1	2	1	1	1	1	0	157	1.57	54	21.9076	0	2	0	4	0	0	0	0	0	2	0	0	3	3	0	0	0	0	0	0	0	0	0	0	0	0	0	0	1	1	1	1	1	1
223	64	1	1	2	3	1	2	1	2	3	1	152	1.52	45	19.4771	1	4	2	4	3	2	0	2	0	0	0	4	0	4	0	4	0	0	0	2	0	0	0	2	0	0	0	0	2	1	1	1	1	1
224	68	1	1	3	1	3	1	1	1	1	0	147	1.47	52	24.064	0	2	0	3	0	0	0	0	0	0	0	0	0	0	0	0	0	2	3	0	0	1	0	0	0	0	0	0	1	1	1	1	1	1
225	44	1	1	1	3	3	3	1	2	3	0	160	1.6	54	21.0938	0	3	0	2	0	0	0	2	4	0	0	0	0	0	0	2	0	0	1	0	0	0	0	0	2	0	0	0	2	1	1	2	1	1
226	45	1	1	1	1	3	1	1	1	2	0	159	1.59	52	20.5688	0	3	0	3	0	0	0	0	3	0	0	0	0	0	0	0	0	0	0	0	0	0	0	0	0	0	0	0	1	1	1	1	1	1
227	46	1	1	1	2	3	3	1	1	3	0	155	1.55	52	21.6441	0	2	0	0	0	0	0	0	0	0	0	0	0	0	0	0	0	0	0	0	0	0	0	0	0	0	0	0	2	1	1	1	1	1
228	49	1	1	3	2	1	1	2	2	1	0	156	1.56	59	24.2439	2	0	0	3	2	0	0	0	0	0	0	0	0	3	0	1	0	0	0	2	0	0	0	0	0	0	0	0	1	1	1	1	1	1
229	53	1	1	2	2	2	3	1	2	3	1	143	1.43	42	20.5389	0	4	0	5	0	2	0	3	0	0	0	0	1	0	0	0	0	0	0	2	0	0	0	0	0	0	0	0	2	1	1	1	1	1
230	45	1	1	1	1	1	1	1	2	1	1	152	1.52	44	19.0443	2	7	3	7	0	0	0	6	0	4	0	0	0	4	0	0	0	0	0	2	0	0	0	0	0	0	0	0	2	1	1	1	1	1
231	48	1	3	1	2	1	1	1	2	1	1	150	1.5	44	19.5556	2	0	4	6	0	3	0	8	0	0	0	0	0	5	0	0	0	0	0	4	0	0	0	0	0	0	0	0	1	1	1	1	1	1
232	66	1	1	2	1	2	1	2	2	1	0	155	1.55	51	21.2279	0	4	0	3	3	0	0	2	0	0	2	0	0	0	0	0	0	0	0	0	0	0	0	3	0	0	0	0	1	1	1	1	1	1
233	42	1	1	1	1	3	1	1	2	1	0	158	1.58	56	22.4323	2	2	0	2	2	0	0	0	0	0	0	0	0	0	0	0	0	2	2	0	0	0	0	0	0	0	0	0	1	1	1	1	1	1
234	67	1	1	2	2	2	1	1	1	1	0	156	1.56	64	26.2985	3	2	0	8	0	0	0	0	0	0	0	0	0	0	0	0	0	0	0	0	0	0	0	0	0	0	0	0	1	1	1	1	1	1
235	57	1	1	1	1	2	1	1	2	1	0	148	1.48	53	24.1965	2	3	0	3	2	0	0	2	2	0	1	0	0	1	0	0	0	2	0	0	0	0	0	0	0	0	0	0	1	1	1	1	1	1
236	67	1	1	2	3	1	1	1	2	1	0	156	1.56	64	26.2985	0	5	0	4	0	0	0	0	0	0	0	0	2	4	2	0	0	0	0	0	1	0	0	2	0	0	0	0	1	1	1	1	1	1
237	66	1	1	3	1	1	3	1	2	3	1	160	1.6	60	23.4375	0	7	0	2	0	0	0	6	0	0	0	3	0	5	0	0	0	4	0	5	0	0	0	0	0	0	0	0	2	1	1	1	1	1
238	63	1	1	3	1	1	4	1	2	3	2	160	1.6	56	21.875	2	7	6	2	4	0	0	3	0	1	2	0	2	4	0	0	0	0	0	4	2	0	0	0	0	0	0	0	1	1	1	2	1	1
239	44	1	1	3	2	1	3	1	2	3	1	164	1.64	63	23.4236	2	3	0	5	2	0	0	0	0	1	3	0	1	3	0	1	0	2	2	3	1	0	0	0	0	0	0	0	2	1	1	2	1	2
240	44	1	1	1	2	2	2	1	2	1	0	154	1.54	58	24.4561	3	8	0	8	0	0	0	7	0	0	0	0	0	2	0	0	0	0	0	0	0	0	0	0	0	0	0	0	1	1	1	1	1	1
241	68	1	1	3	1	1	1	1	2	1	1	146	1.46	51	23.9257	4	5	0	3	3	0	0	2	0	0	2	0	0	3	2	0	0	0	0	0	0	0	0	0	0	0	0	0	1	1	1	1	1	1
242	50	1	1	1	1	1	3	1	2	3	0	142	1.42	55	27.2763	2	7	3	9	4	0	0	6	0	1	5	0	2	4	0	0	0	4	2	2	0	0	0	2	2	0	0	0	2	2	1	1	1	1
243	64	1	1	3	1	3	2	1	2	2	0	158	1.58	77	30.8444	0	0	0	3	0	0	0	0	0	0	0	0	3	2	0	0	0	0	0	0	0	0	0	0	0	0	0	0	1	1	1	1	1	1
244	61	1	1	2	2	1	2	1	2	3	1	145	1.45	46	21.8787	3	7	0	5	3	6	3	9	4	0	0	0	2	6	0	7	0	0	3	3	0	6	0	2	2	0	0	0	2	2	1	1	1	1
245	55	1	1	3	1	2	1	1	1	1	0	157	1.57	55	22.3133	0	0	0	3	0	0	0	0	0	0	0	0	3	2	0	0	0	0	0	0	0	0	0	0	0	0	0	0	1	1	1	1	1	1
246	56	1	1	3	1	3	2	1	2	2	0	155	1.55	59	24.5578	0	2	0	3	0	2	0	3	0	0	0	0	0	0	0	0	0	4	2	0	0	0	0	0	0	0	0	0	2	1	1	2	1	1
247	46	1	1	3	1	2	1	1	1	1	0	146	1.46	69	32.3701	2	2	0	10	0	0	0	0	0	0	0	0	0	3	0	0	0	0	0	0	0	0	0	0	0	0	0	0	1	1	1	1	1	1
248	51	1	1	3	3	3	3	1	2	3	0	160	1.6	61	23.8281	0	2	0	3	0	0	0	4	0	0	0	0	0	0	0	0	0	0	0	2	0	0	0	0	0	0	0	0	1	1	1	1	1	1
249	56	1	1	2	2	3	1	1	1	2	0	159	1.59	54	21.3599	0	3	0	2	0	0	0	0	2	0	2	0	0	0	0	0	0	0	0	0	0	0	0	0	0	0	0	0	1	1	1	1	1	1
250	49	1	1	1	1	2	1	1	2	1	0	154	1.54	59	24.8777	2	3	0	4	3	1	2	3	0	1	0	0	0	0	0	2	0	0	0	0	0	0	0	0	0	0	0	0	2	1	1	1	1	1
251	53	1	1	3	1	2	3	1	2	3	1	143	1.43	42	20.5389	0	4	0	5	0	2	0	3	0	0	0	0	1	0	0	0	0	0	0	0	0	0	0	0	0	0	0	0	2	1	1	1	1	1
252	64	1	1	2	2	3	2	1	2	3	1	158	1.58	69	27.6398	0	5	0	4	4	0	0	0	0	0	0	0	2	0	0	0	0	3	3	0	0	0	0	0	0	0	0	0	2	1	1	1	1	1
253	40	1	1	1	1	3	1	1	2	1	0	161	1.61	69	26.6193	0	0	0	4	2	0	0	2	0	0	0	0	0	0	2	0	0	0	0	0	0	0	0	2	0	0	0	0	1	1	1	1	1	1
254	66	1	1	3	1	2	2	2	1	1	0	130	1.3	44	26.0355	0	0	0	3	2	0	0	0	0	0	0	0	0	1	0	0	0	0	0	0	0	0	0	0	0	0	0	0	1	1	1	1	1	1
255	47	1	1	1	1	3	1	1	1	2	0	156	1.56	57	23.4221	0	2	0	3	2	0	0	0	0	0	0	0	0	0	0	0	0	2	0	0	0	1	0	0	0	0	0	0	1	1	1	1	1	1
256	43	1	1	1	1	3	1	1	1	1	0	163	1.63	56	21.0772	0	3	0	3	0	0	0	0	3	0	0	0	0	0	0	0	0	0	0	0	0	0	0	0	0	0	0	0	1	1	1	1	1	1
257	55	1	1	2	2	3	1	2	2	1	0	160	1.6	80	31.25	0	0	0	4	0	0	0	3	0	0	0	0	0	0	0	0	0	0	0	0	0	2	0	4	1	0	0	0	1	1	1	1	1	1
258	49	1	1	1	1	2	1	1	2	1	0	154	1.54	59	24.8777	2	3	0	4	3	1	2	3	0	1	0	0	0	0	0	2	0	0	0	0	0	0	0	0	0	0	0	0	2	1	1	1	1	1
259	38	1	1	3	3	3	1	1	2	1	0	165	1.65	65	23.8751	0	3	0	4	2	0	3	2	0	1	0	0	1	0	0	0	0	2	2	0	0	0	0	0	0	0	0	0	1	1	1	1	1	1
260	67	1	1	2	2	1	1	2	2	1	0	155	1.55	66	27.4714	2	3	0	5	4	0	0	6	0	0	2	0	0	0	0	0	0	0	0	2	0	0	0	3	0	0	0	0	1	1	1	1	1	1
261	54	1	1	1	1	2	1	1	2	1	0	150	1.5	52	23.1111	0	2	0	3	0	0	2	3	0	0	0	0	0	2	0	0	0	0	0	0	2	0	0	0	0	0	0	0	2	2	1	1	1	1
262	51	1	1	2	2	2	1	1	2	1	0	160	1.6	60	23.4375	0	2	0	2	2	0	2	0	0	0	0	0	0	2	0	0	0	0	0	0	0	0	0	0	0	0	0	0	1	1	1	1	1	1
263	54	1	1	1	1	1	3	1	2	3	1	160	1.6	60	23.4375	2	8	0	0	0	4	0	6	0	0	0	0	0	3	3	0	0	0	0	3	0	0	0	0	0	0	0	0	1	1	1	1	1	1
264	67	1	1	1	2	3	2	1	2	2	0	156	1.56	67	27.5312	0	2	0	3	0	0	0	0	0	0	0	0	0	0	0	0	0	2	3	0	0	1	0	0	0	0	0	0	1	1	1	1	1	1
265	43	1	1	1	2	3	1	1	2	1	0	150	1.5	59	26.2222	0	3	0	2	0	0	0	0	0	0	2	0	0	0	0	2	0	0	1	0	0	0	0	0	2	0	0	0	1	1	1	1	1	1
266	49	1	1	1	1	3	1	1	2	1	0	148	1.48	49	22.3703	0	0	0	3	0	0	0	0	0	0	0	0	0	0	0	0	0	0	0	0	0	0	0	0	0	0	0	0	1	1	1	1	1	1
267	53	1	1	1	1	1	2	1	2	1	0	155	1.55	63	26.2227	2	2	7	10	5	2	0	8	0	0	2	2	0	3	0	0	0	0	0	3	0	0	0	3	2	0	0	1	1	1	1	2	1	2
268	44	1	2	1	2	1	2	1	2	1	0	155	1.55	63	26.2227	2	2	2	4	2	0	0	5	0	0	3	0	0	4	0	2	0	0	0	4	0	0	0	0	0	0	0	0	1	1	1	1	1	1
269	52	1	1	1	1	2	1	1	2	1	0	154	1.54	55	23.1911	0	4	0	3	0	0	0	2	0	0	0	0	0	0	0	0	0	0	0	0	0	0	0	0	0	0	0	0	1	1	1	1	1	1
270	53	1	1	2	2	1	3	1	2	3	1	154	1.54	60	25.2994	2	5	5	7	5	2	0	6	0	0	3	2	0	3	0	0	0	0	0	4	0	0	0	3	2	0	0	1	1	1	1	2	1	2
271	56	1	1	3	1	1	1	1	2	1	1	150	1.5	55	24.4444	2	3	2	4	2	0	0	5	0	0	2	0	0	4	0	2	0	0	0	3	0	0	0	0	0	0	0	0	1	1	1	1	1	1
272	47	1	3	1	1	3	1	1	2	1	0	152	1.52	58	25.1039	0	4	0	3	0	0	0	2	0	0	0	0	0	0	0	0	0	0	0	0	0	0	0	0	0	0	0	0	1	1	1	1	1	1
273	42	1	1	3	2	3	3	1	2	3	0	160	1.6	59	23.0469	0	2	0	4	0	0	0	0	0	0	0	0	0	0	0	0	0	0	0	0	0	0	0	0	0	0	0	0	1	1	1	1	1	1
274	64	1	1	2	2	2	1	1	1	1	0	156	1.56	52	21.3675	2	7	0	4	0	2	2	0	2	0	0	0	0	0	0	0	0	4	1	0	0	0	0	0	0	0	0	0	2	1	1	2	1	1
275	59	1	1	3	1	3	1	1	2	1	0	158	1.58	60	24.0346	2	3	0	0	2	0	0	0	2	0	3	0	0	0	0	0	0	2	0	2	0	0	0	2	0	0	0	0	1	1	1	1	1	1
276	57	1	1	3	1	3	1	1	2	1	0	155	1.55	59	24.5578	0	3	0	4	2	0	0	7	0	2	0	0	0	0	0	2	0	0	0	0	0	0	0	0	0	0	0	0	1	1	1	1	1	1
277	49	1	1	1	1	2	1	1	2	1	0	154	1.54	59	24.8777	0	3	0	4	3	1	2	3	0	1	0	0	0	0	0	2	0	0	0	0	0	0	0	0	0	0	0	0	2	1	1	1	1	1
278	57	1	1	1	1	2	3	1	2	3	1	168	1.68	57	20.1956	2	4	0	5	0	2	0	3	0	0	0	0	1	0	0	0	0	0	0	0	0	0	0	0	0	0	0	0	2	1	1	1	1	1
279	65	1	1	2	2	1	3	2	2	3	1	156	1.56	70	28.764	1	4	2	4	3	2	0	2	0	0	0	4	0	4	0	4	0	0	0	3	0	0	0	2	0	0	0	0	2	1	1	1	1	1
280	40	1	1	1	3	3	1	1	1	2	0	158	1.58	50	20.0288	0	2	0	5	0	0	0	0	0	0	0	0	0	0	0	0	0	0	0	0	0	0	0	0	0	0	0	0	1	1	1	1	1	1
281	43	1	1	3	2	2	1	1	1	1	0	147	1.47	55	25.4524	0	0	0	3	0	0	0	0	0	0	0	0	3	2	0	0	0	0	0	0	0	0	0	0	0	0	0	0	1	1	1	1	1	1
282	50	1	1	1	1	1	1	1	2	1	0	150	1.5	50	22.2222	2	2	0	0	0	4	0	6	0	0	0	0	0	3	3	0	0	0	0	3	0	0	0	0	0	0	0	0	1	1	1	1	1	1
283	46	1	1	1	1	3	1	1	1	1	0	155	1.55	66	27.4714	0	2	0	3	0	0	0	0	0	0	0	0	0	0	0	0	0	2	3	0	0	1	0	0	0	0	0	0	1	1	1	1	1	1
284	75	1	1	2	2	3	1	1	2	1	0	154	1.54	55	23.1911	0	3	0	4	0	0	0	0	0	0	0	0	0	0	0	2	0	0	1	0	0	0	0	0	2	0	0	0	1	1	1	1	1	1
285	39	1	1	3	2	3	1	1	1	1	0	158	1.58	59	23.634	0	0	0	3	2	0	0	0	0	0	0	0	0	0	0	0	0	0	0	0	0	0	0	0	0	0	0	0	1	1	1	1	1	1
287	50	1	1	1	1	2	1	1	1	1	0	158	1.58	57	22.8329	0	2	0	4	0	0	0	2	0	0	0	0	1	0	0	0	0	0	0	0	0	3	0	0	0	0	0	0	2	2	1	1	1	1
288	55	1	1	1	1	1	3	2	2	3	1	150	1.5	55	24.4444	2	4	0	3	0	0	0	0	0	0	2	0	0	3	0	0	0	0	0	5	0	0	0	0	0	0	0	0	1	1	1	1	1	1
289	71	1	1	2	1	1	1	1	2	1	0	153	1.53	59	25.204	2	3	2	6	1	0	0	3	0	0	0	0	0	4	0	0	0	0	0	2	0	0	0	0	0	0	0	0	1	1	1	1	1	1
290	56	1	1	3	1	3	1	1	2	1	0	155	1.55	62	25.8065	0	2	3	5	4	0	2	4	0	0	3	2	0	0	0	0	3	4	3	0	0	0	0	0	0	0	0	0	1	1	1	1	1	1
291	45	1	1	1	1	3	1	1	2	1	0	156	1.56	51	20.9566	0	2	3	5	4	0	2	4	0	0	0	0	0	0	0	0	0	2	0	0	0	0	0	0	0	0	0	0	2	1	1	1	1	1
292	47	1	1	1	1	3	1	1	1	2	0	150	1.5	60	26.6667	0	0	0	0	0	0	0	0	0	0	0	0	0	0	0	0	0	0	0	0	0	0	0	0	0	0	0	0	1	1	1	1	1	1
293	61	1	1	3	1	2	2	1	1	1	0	155	1.55	48	19.9792	0	0	0	3	2	0	0	0	0	0	0	0	0	2	0	0	0	0	0	0	0	0	0	0	0	0	0	0	2	1	1	1	1	1
294	65	1	1	2	2	1	2	1	2	3	2	156	1.56	75	30.8185	3	7	6	2	4	0	0	3	0	0	2	0	0	4	0	0	0	0	0	4	2	0	0	0	0	0	0	0	1	1	1	2	1	1
295	46	1	1	3	2	3	3	1	2	3	1	155	1.55	49	20.3954	0	5	0	3	0	1	3	0	0	0	0	0	2	0	0	0	0	2	2	0	0	0	0	0	0	0	0	0	2	1	1	1	1	1
296	58	1	1	3	1	1	3	1	2	3	1	150	1.5	50	22.2222	3	6	1	6	4	0	1	5	0	0	2	0	0	4	0	0	0	2	0	2	0	0	0	2	0	0	0	0	2	2	1	1	1	1
297	55	1	1	2	2	3	2	1	2	2	0	160	1.6	60	23.4375	0	3	0	6	0	0	0	0	3	0	0	0	0	0	0	0	0	2	0	0	0	0	0	0	0	0	0	0	1	1	1	1	1	1
298	48	1	1	1	2	1	1	1	2	1	0	159	1.59	68	26.8977	0	5	0	3	0	0	0	0	0	0	0	0	0	5	0	0	0	0	0	3	0	0	0	0	0	0	0	0	1	1	1	1	1	1
299	56	1	1	3	2	3	1	1	2	1	0	162	1.62	62	23.6244	2	3	0	3	0	2	0	0	0	2	0	0	0	0	0	0	0	2	0	0	0	0	0	0	0	0	0	0	1	1	1	1	1	1
300	39	1	1	3	2	3	1	1	2	1	0	155	1.55	47	19.563	0	3	0	5	3	0	0	0	0	0	0	0	0	0	0	0	0	0	0	0	0	0	0	0	0	0	0	0	1	1	1	1	1	1
301	53	1	1	1	1	2	1	1	2	1	0	158	1.58	60	24.0346	0	4	0	3	2	2	0	0	0	0	0	0	0	2	0	0	0	0	0	0	0	0	0	0	0	0	0	0	2	1	1	1	1	1
302	50	1	1	1	1	3	1	1	2	1	0	150	1.5	69	30.6667	0	0	0	4	0	0	1	0	0	1	0	0	0	0	0	0	0	2	0	0	0	0	0	0	0	0	0	0	1	1	1	1	1	1
303	51	1	1	3	2	2	4	1	2	4	1	160	1.6	56	21.875	0	2	0	5	0	2	0	3	0	0	0	0	1	0	0	0	0	0	0	2	0	0	0	0	0	0	0	0	2	1	1	1	1	1
305	56	1	1	3	1	1	2	1	2	1	1	153	1.53	54	23.0681	2	0	4	6	0	3	0	8	0	0	0	0	0	5	0	0	0	0	0	4	0	0	0	0	0	0	0	0	1	1	1	1	1	1
306	51	1	1	3	1	2	1	1	1	1	0	162	1.62	58	22.1003	0	2	0	3	3	0	0	2	0	0	2	0	0	0	0	0	0	0	0	0	0	0	0	3	0	0	0	0	1	1	1	1	1	1
307	54	1	1	1	1	3	2	1	2	3	0	153	1.53	49	20.9321	0	3	0	3	0	0	0	0	0	0	0	0	0	0	0	0	0	0	0	0	0	0	0	0	0	0	0	0	1	1	1	1	1	1
308	54	1	4	3	1	1	1	1	2	1	0	153	1.53	58	24.7768	2	2	7	10	5	2	0	8	0	0	2	2	0	3	0	0	0	0	0	3	0	0	0	3	2	0	0	1	1	1	1	1	1	1
309	47	1	1	1	1	1	1	1	2	1	1	158	1.58	60	24.0346	0	2	2	4	2	0	0	5	0	0	3	0	0	4	0	2	0	0	0	4	0	0	0	0	0	0	0	0	1	1	1	1	1	1
310	62	1	1	2	2	3	1	1	1	1	0	148	1.48	48	21.9138	0	0	0	3	0	0	0	0	0	0	0	0	0	0	0	0	0	0	0	0	0	0	0	0	0	0	0	0	1	1	1	1	1	1
311	65	1	1	1	2	2	1	1	1	1	0	150	1.5	70	31.1111	0	5	0	4	0	0	0	2	0	0	0	0	1	0	0	0	0	0	0	0	0	3	0	0	0	0	0	0	2	2	1	1	1	1
312	29	1	2	3	3	1	1	1	2	1	1	158	1.58	84	33.6485	2	0	0	3	0	0	0	0	0	0	2	0	0	3	0	0	0	0	0	2	0	0	0	0	0	0	0	0	1	1	1	1	1	1
313	46	1	1	1	1	2	1	1	1	1	1	155	1.55	46	19.1467	0	2	0	4	4	0	0	0	0	2	0	0	3	3	0	0	0	0	0	0	0	0	0	0	0	0	0	0	1	1	1	1	1	1
314	71	1	1	2	2	1	2	2	1	1	2	153	1.53	59	25.204	3	4	0	6	3	5	0	4	0	2	3	0	0	6	0	0	0	0	0	5	4	0	2	0	2	0	0	0	2	2	1	1	1	2
315	56	1	3	3	1	2	1	1	1	1	0	160	1.6	70	27.3438	0	0	0	4	4	0	0	6	0	0	3	0	0	0	0	2	0	2	2	0	0	0	0	0	0	0	0	0	2	1	1	1	1	1
316	40	1	1	1	2	2	1	1	1	1	0	156	1.56	54	22.1893	0	2	0	5	3	0	0	5	0	0	6	0	0	2	0	0	0	0	0	0	0	0	0	3	0	0	0	0	1	1	1	1	1	1
317	51	1	1	1	1	2	1	1	2	1	1	155	1.55	55	22.8928	2	3	0	4	3	1	2	3	0	1	0	0	0	0	0	2	0	0	0	0	0	0	0	0	0	0	0	0	2	1	1	1	1	1
318	44	1	1	3	2	2	2	1	1	1	1	157	1.57	69	27.993	0	4	0	5	0	2	0	3	0	0	0	0	1	0	0	0	0	0	0	0	0	0	0	0	0	0	0	0	2	1	1	1	1	1
319	67	1	1	2	2	2	2	1	1	1	0	150	1.5	60	26.6667	2	0	0	4	0	0	0	0	0	0	0	0	3	2	0	0	0	0	0	0	0	0	0	0	0	0	0	0	1	1	1	1	1	1
320	45	1	1	3	1	2	1	1	2	1	0	155	1.55	56	23.3091	0	3	0	3	0	0	0	0	0	0	2	0	0	0	0	0	0	0	0	0	0	0	0	0	0	0	0	0	2	1	1	1	1	1
321	43	1	1	1	1	3	1	1	2	1	0	156	1.56	61	25.0657	0	2	0	5	0	0	0	0	0	0	0	0	0	0	0	0	0	0	0	0	0	0	0	0	0	0	0	0	1	1	1	1	1	1
322	48	1	1	3	2	2	1	1	1	1	0	148	1.48	55	25.1096	0	0	0	3	0	0	0	0	0	0	0	0	3	2	0	0	0	0	0	0	0	0	0	0	0	0	0	0	1	1	1	1	1	1
323	46	1	1	1	1	3	1	1	2	1	1	150	1.5	45	20	0	2	0	0	0	4	0	6	0	0	0	0	0	3	3	0	0	0	0	0	0	0	0	0	0	0	0	0	1	1	1	1	1	1
324	22	1	2	3	3	1	2	1	1	1	0	160	1.6	70	27.3438	0	2	0	4	0	0	0	5	2	0	0	0	0	0	0	0	0	3	0	0	0	0	0	0	0	0	0	0	2	1	1	1	1	1
60	63	2	1	3	1	3	1	1	1	1	0	160	1.6	66	25.7812	0	7	0	8	4	3	3	0	0	0	4	0	2	0	0	3	0	0	4	0	0	0	0	5	0	0	0	0	3	2	2	2	1	1
98	60	2	1	2	2	3	1	1	1	1	0	153	1.53	60	25.6312	0	2	0	6	0	0	0	5	0	0	0	0	0	0	0	3	0	0	0	0	0	0	0	0	0	0	0	0	2	1	1	1	1	1
195	40	2	1	3	2	3	1	1	2	1	0	158	1.58	63	25.2363	0	4	0	3	0	0	0	2	0	0	0	0	0	0	0	0	0	0	0	0	0	0	0	0	0	0	0	0	1	1	1	1	1	1
210	45	2	1	1	2	3	1	1	2	1	0	155	1.55	40	16.6493	0	2	0	4	0	0	0	2	0	0	0	0	0	3	0	0	0	0	0	0	0	0	0	0	0	0	0	0	1	1	1	1	1	1
286	68	2	1	2	2	1	3	1	2	3	1	145	1.45	63	29.9643	2	4	7	10	5	2	0	8	0	0	2	2	0	3	0	0	0	0	0	3	0	0	0	3	2	0	0	1	1	1	1	2	1	2
304	50	2	1	3	1	1	2	1	2	1	1	160	1.6	66	25.7812	2	4	3	7	0	0	0	6	0	4	0	0	0	4	0	0	0	0	0	2	0	0	0	0	0	0	0	0	2	1	1	1	1	1
84	52	2	1	2	2	3	3	1	2	3	0	168	1.68	68	24.093	0	7	3	4	3	0	0	4	0	2	3	0	1	0	0	2	0	0	0	0	2	3	0	4	0	0	0	0	2	1	1	2	1	1
218	54	2	1	3	1	1	4	1	2	3	2	158	1.58	60	24.0346	0	5	2	4	6	4	0	5	0	0	5	0	2	6	0	0	3	2	0	4	0	4	0	4	2	0	0	0	1	1	1	1	1	2
[truncated: 108 more columns]

## Sheet: Sheet1
Pain	Pain	Fatigue	Nausea	Sleeping disturbance	Distress	Shortness of breath	Memory	Poor appetite	Drowsiness	Dry mouth	Sadness	Vomiting	Numbness/tingling
Fatigue
Nausea	Bloating	Bloating	Abdominal cramping	Constipation	Diarrhea	Dizziness	Grogginess/confusion	Urinary urgency	Inability to urinate/difficulty urinating	Hot flashes
Sleeping disturbance	Abdominal cramping
Distress	Constipation		Activity	Activity	Mood	Work	Relations	Walking	Enjoyment of life
Shortness of breath	Diarrhea		Mood
Memory	Dizziness		Work
Poor appetite	Grogginess/confusion		Relations
Drowsiness	Urinary urgency		Walking
Dry mouth	Inability to urinate/difficulty urinating		Enjoyment of life
Sadness	Hot flashes
Vomiting
Numbness/tingling
